# Supplementary material for: In Vitro Antimicrobial Potential of Different Platelet Concentrates Against Eight Clinically Relevant Oral Pathobionts
Source: Antibiotics (Basel). 2026 Feb 5;15(2):173. doi: 10.3390/antibiotics15020173 (PMC12937402; doi:10.3390/antibiotics15020173)
Supplement: Supplementary file 1 [file antibiotics-15-00173-s001.zip]

Archive with 1 entries (1 files):
- antibiotics-4120535-supplementary.pdf
